# Supplementary material for: Electroconvulsive shock and transcranial magnetic stimulation do not alter the survival or spine density of adult-born striatal neurons
Source: PLoS One. 2025 Jan 28;20(1):e0316717. doi: 10.1371/journal.pone.0316717 (PMC11774372; doi:10.1371/journal.pone.0316717)
Supplement: S1 File — The complete dataset for all analyses is provided as S1_File.xlsx. (XLSX) [file pone.0316717.s001.xlsx]

## Sheet: cell counts
Mouse	Slice	Allen Atlas no.	tdTomato+ neurons	dorsal striatum area in um2	ventral striatum area in um2	striatal volume mm3	td Tomato+ cell density	Group	Sex	mouse Age (days)
B1002	L1B	39	1	0	754394	0.0301758	33.1392	rTMS	M	104
B1002	L1C	46	0	3738391	1605312	0.213748	0	rTMS	M	104
B1002	L1D	53	0	4438075	0	0.177523	0	rTMS	M	104
B1002	L2C	42	0	2496366	1423413	0.156791	0	rTMS	M	104
B1002	L2D	50	0	4736847	960945	0.227912	0	rTMS	M	104
B1002	L2E	58	1	2781888	0	0.111276	8.9867	rTMS	M	104
B1004	K1B	36	0	2082929	756270	0.113568	0	rTMSsham	M	104
B1004	K1C	40	1	905541	1313530	0.0887628	11.266	rTMSsham	M	104
B1004	K1D	44	0	2608755	1015097	0.144954	0	rTMSsham	M	104
B1004	K2B	47	0	3589880	1387948	0.199113	0	rTMSsham	M	104
B1004	K2C	57	0	3233188	0	0.129328	0	rTMSsham	M	104
B1004	K2D	53	2	4634537	0	0.185381	10.7886	rTMSsham	M	104
B1004	L1B	53	0	3875668	0	0.155027	0	rTMSsham	M	104
B1004	L1C	48	0	4370697	0	0.174828	0	rTMSsham	M	104
B1005	L1A	42	2	1226723	1318059	0.101791	19.648	rTMS	M	104
B1005	L1B	45	0	3097548	1432954	0.18122	0	rTMS	M	104
B1005	L1C	60	0	2936825	0	0.117473	0	rTMS	M	104
B1005	L2C	40	1	1130918	1394975	0.101036	9.89749	rTMS	M	104
B1005	L2D	54	1	4610403	0	0.184416	5.42252	rTMS	M	104
B1012	L1C	41	0	884057	802039	0.0674438	0	rTMSsham	M	67
B1012	L1D	44	1	2407092	1777120	0.167368	5.97484	rTMSsham	M	67
B1012	L2A	51	1	4251226	0	0.170049	5.88066	rTMSsham	M	67
B1012	L2B	58	0	4059408	0	0.162376	0	rTMSsham	M	67
B1012	L2C	54	1	4745727	0	0.189829	5.2679	rTMSsham	M	67
B1013	L1B	46	0	4288980	1627108	0.236644	0	rTMSsham	F	44
B1013	L1C	56	0	4619937	0	0.184797	0	rTMSsham	F	44
B1013	L2B	43	0	2657296	1292501	0.157992	0	rTMSsham	F	44
B1013	L2C	52	1	5883347	0	0.235334	4.24928	rTMSsham	F	44
B1013	L3A	60	1	2843122	0	0.113725	8.79315	rTMSsham	F	44
B1014	L1B	43	0	3176257	1883429	0.202387	0	rTMS	F	44
B1014	L1C	48	0	4707592	1069031	0.231065	0	rTMS	F	44
B1014	L1D	55	0	4260978	0	0.170439	0	rTMS	F	44
B1014	L2D	40	0	663766	670466	0.0533693	0	rTMS	F	44
B1014	L2E	51	2	5625663	0	0.225027	8.88784	rTMS	F	44
B1017	L1C	44	0	3440423	1142031	0.183298	0	rTMSsham	F	44
B1017	L1D	49	2	4788928	577472	0.214656	9.31723	rTMSsham	F	44
B1017	L2C	40	3	1807268	1308191	0.124618	24.0735	rTMSsham	F	44
B1017	L2D	55	1	5184443	0	0.207378	4.82212	rTMSsham	F	44
B1019	L1B	40	0	1482956	701736	0.0873877	0	rTMS	M	44
B1019	L1C	47	0	3493558	949974	0.177741	0	rTMS	M	44
B1019	L1D	51	0	4321671	725920	0.201904	0	rTMS	M	44
B1019	L2C	54	1	5285499	0	0.21142	4.72992	rTMS	M	44
B1019	L2D	59	0	3407627	0	0.136305	0	rTMS	M	44
B1020	L1A	44	0	3881263	1915026	0.231852	0	rTMSsham	M	44
B1020	L1B	48	0	4451652	739273	0.207637	0	rTMSsham	M	44
B1020	L1C	55	0	4446041	0	0.177842	0	rTMSsham	M	44
N562	K1C	40	1	1317714	609315	0.0770812	12.9733	ECS	F	86
N562	K1D	44	1	3340837	1547189	0.195521	5.11454	ECS	F	86
N562	K1E	48	0	4929375	1807323	0.269468	0	ECS	F	86
N562	K2B	45	1	4412864	1606461	0.240773	4.15329	ECS	F	86
N562	K2C	65	1	1481269	0	0.0592508	16.8774	ECS	F	86
N563	K1B	41	0	1523490	896007	0.0967799	0	ECSsham	F	86
N563	K1C	47	0	3147711	1073989	0.168868	0	ECSsham	F	86
N563	K1D	50	0	4613780	1292066	0.236234	0	ECSsham	F	86
N563	K2A	60	0	3736241	0	0.14945	0	ECSsham	F	86
N563	K2C	53	3	5288605	0	0.211544	14.1814	ECSsham	F	86
N569	K1D	55	0	4843189	0	0.193728	0	ECS	F	74
N569	K2B	40	0	709473	549688	0.0503664	0	ECS	F	74
N569	K2C	44	3	2812614	1293537	0.164246	18.2653	ECS	F	74
N570	K1D	42	1	2556892	1743528	0.172017	5.81339	ECSsham	F	74
N570	K2A	47	3	5602455	1305249	0.276308	10.8574	ECSsham	F	74
N570	K2B	54	3	4850163	0	0.194007	15.4634	ECSsham	F	74
N574	K1C	44	1	2783903	1219282	0.160127	6.24503	ECS	M	74
N574	K1E	52	0	5105340	0	0.204214	0	ECS	M	74
N574	K2C	44	1	4249646	1954360	0.24816	4.02965	ECS	M	74
N574	K2D	56	0	4567909	0	0.182716	0	ECS	M	74
N575	K1B	53	0	3780151	0	0.151206	0	ECSsham	M	74
N575	K1C	53	0	3723929	0	0.148957	0	ECSsham	M	74
N575	K1D	57	0	3384692	0	0.135388	0	ECSsham	M	74
N575	K2B	44	1	2458558	1485246	0.157752	6.33906	ECSsham	M	74
N575	K2C	61	0	2658494	0	0.10634	0	ECSsham	M	74
A209	K1A	40	0	2083420	988621	0.122882	0	rTMSsham	F	94
A209	K1B	46	0	3537668	2252466	0.231605	0	rTMSsham	F	94
A209	K1C	53	1	4847602	0	0.193904	5.15719	rTMSsham	F	94
A209	K1D	56	1	3089419	0	0.123577	8.09214	rTMSsham	F	94
A209	K1E	47	0	3643682	1237424	0.195244	0	rTMSsham	F	94
A211	K1A	45	0	2417482	861413	0.131156	0	rTMS	F	94
A211	K1B	47	1	3910900	796202	0.188284	5.31112	rTMS	F	94
A211	K1C	51	1	4649900	0	0.185996	5.37646	rTMS	F	94
A211	K1D	54	0	4077332	0	0.163093	0	rTMS	F	94
B1023	K1A	47	1	3043166	1299639	0.173712	5.75665	rTMS	M	70
B1023	K1B	50	2	4641782	1022506	0.226572	8.82723	rTMS	M	70
B1023	K1C	53	4	4413627	0	0.176545	22.6571	rTMS	M	70
B1023	K1D	59	1	2760696	0	0.110428	9.05569	rTMS	M	70
B1024	K1A	45	1	2904465	1213943	0.164736	6.07031	rTMSsham	F	66
B1024	K1B	48	0	4123638	1122856	0.20986	0	rTMSsham	F	66
B1024	K1C	52	0	4261959	0	0.170478	0	rTMSsham	F	66
B1024	K1D	57	2	3361974	0	0.134479	14.8722	rTMSsham	F	66
B1025	K1A	40	0	670793	714104	0.0553959	0	rTMS	F	66
B1025	K1B	44	0	2475665	1763685	0.169574	0	rTMS	F	66
B1025	K1C	46	0	3856421	1758347	0.224591	0	rTMS	F	66
B1025	K1D	52	2	4798299	0	0.191932	10.4204	rTMS	F	66
B1025	K1E	57	0	3262824	0	0.130513	0	rTMS	F	66
B1032	K1A	44	0	2131524	1100846	0.129295	0	rTMS	F	63
B1032	K1B	47	0	3175168	864355	0.161581	0	rTMS	F	63
B1032	K1C	51	0	4818238	0	0.19273	0	rTMS	F	63
B1032	K1D	54	1	4151040	0	0.166042	6.02259	rTMS	F	63
B1032	K1E	56	0	2984330	0	0.119373	0	rTMS	F	63
B1103	K1A	42	0	1790870	611030	0.096076	0	ECS	F	110
B1103	K1B	46	1	2613332	1254530	0.154714	6.46352	ECS	F	110
B1103	K1C	49	1	4012556	921394	0.197358	5.06693	ECS	F	110
B1103	K1D	52	0	5394729	0	0.215789	0	ECS	F	110
B1103	K1E	54	2	3220657	0	0.128826	15.5248	ECS	F	110
B1218	K1A	43	0	2314408	895626	0.128401	0	ECSsham	M	102
B1218	K1B	47	0	4287291	1708717	0.23984	0	ECSsham	M	102
B1218	K1C	46	0	3446089	1619318	0.202616	0	ECSsham	M	102
B1218	K1D	53	0	4258036	0	0.170321	0	ECSsham	M	102
N436	K1A	43	2	2749364	1498866	0.169929	11.7696	rTMSsham	M	80
N436	K1B	46	4	3903545	129734	0.161331	24.7937	rTMSsham	M	80
N436	K1C	48	0	4585779	1523218	0.24436	0	rTMSsham	M	80
N436	K1D	55	0	5239738	0	0.20959	0	rTMSsham	M	80
N592	K1A	43	0	1637949	1110979	0.109957	0	ECSsham	F	49
N592	K1B	46	2	2725067	1295715	0.160831	12.4354	ECSsham	F	49
N592	K1C	53	1	5302987	0	0.212119	4.71432	ECSsham	F	49
N592	K1D	51	1	4446804	0	0.177872	5.62202	ECSsham	F	49
N592	K1E	55	1	3939828	0	0.157593	6.34545	ECSsham	F	49
N595	K1A	42	0	1298331	713559	0.0804756	0	ECS	M	49
N595	K1B	45	1	2875863	1826989	0.188114	5.31592	ECS	M	49
N595	K1C	48	1	4065945	1220535	0.211459	4.72904	ECS	M	49
N595	K1D	52	1	4509018	0	0.180361	5.54444	ECS	M	49
N595	K1E	55	1	3625814	0	0.145033	6.895	ECS	M	49
N596	J1A	42	0	1551111	1209803	0.110437	0	ECS	M	49
N596	J1B	43	2	3746770	1212835	0.198384	10.0814	ECS	M	49
N596	J1C	46	0	4905131	2138007	0.281726	0	ECS	M	49
N596	J2C	56	4	3889616	0	0.155585	25.7095	ECS	M	49
N589	J1A	56	1	3458074	0	0.138323	7.22946	ECSsham	M	92
N589	J1B	53	0	4731508	0	0.18926	0	ECSsham	M	92
N589	J1C	45	2	3691024	1809720	0.22003	9.08968	ECSsham	M	92
N589	J2A	41	0	2026108	1343984	0.134804	0	ECSsham	M	92
N589	J2B	46	2	4170325	2509223	0.267182	7.48554	ECSsham	M	92
N589	J2C	65	0	1798007	0	0.0719203	0	ECSsham	M	92
N589	K1B	64	1	3163127	0	0.126525	7.90357	ECSsham	M	92
N591	J1A	46	0	3409086	2496662	0.23623	0	ECSsham	F	49
N591	J1B	53	0	4289579	0	0.171583	0	ECSsham	F	49
N591	J1C	63	0	2906862	0	0.116274	0	ECSsham	F	49
N591	K1C	62	2	2844171	0	0.113767	17.5798	ECSsham	F	49

## Sheet: ecs spines
group	sex	mouse	neuron	spine density
ecs	female	B1103	35	1.08085
ecs	female	B1103	36	1.27185
ecs	female	B1103	37	1.16188
ecs	female	N562	13	1.5816
ecs	female	N562	14	1.59817
ecs	female	N562	38	1.22433
ecs	female	N569	17	1.16199
ecs	male	N574	29	1.30577
ecs	male	N595	44	1.06128
ecs	male	N595	45	1.0989
ecs	male	N595	46	1.18149
ecs	male	N595	47	1.09604
ecs	male	N596	30	1.40483
ecs	male	N596	31	1.22602
ecs	male	N596	48	1.00507
ecs_sham	female	N563	15	1.28579
ecs_sham	female	N563	16	1.14363
ecs_sham	female	N570	18	1.19205
ecs_sham	female	N570	19	1.12534
ecs_sham	female	N570	20	0.877279
ecs_sham	female	N570	21	0.740741
ecs_sham	female	N570	22	1.16755
ecs_sham	female	N570	39	1.04466
ecs_sham	female	N591	42	1.30572
ecs_sham	female	N591	43	1.28494
ecs_sham	female	N592	59	1.41239
ecs_sham	female	N592	60	1.37371
ecs_sham	female	N592	61	1.12431
ecs_sham	female	N592	62	1.78037
ecs_sham	male	N575	12	1.22762
ecs_sham	male	N589	32	1.08404
ecs_sham	male	N589	33	1.158
ecs_sham	male	N589	34	1.32353
ecs_sham	male	N589	40	1.42138
ecs_sham	male	N589	41	1.4874

## Sheet: tms spines
group	sex	mouse	neuron	spine density
rtms	female	A211	25	1.1
rtms	male	B1002	1	1.39588
rtms	male	B1002	2	1.37236
rtms	male	B1005	4	1.37376
rtms	male	B1005	5	0.999347
rtms	male	B1005	58	1.54412
rtms	female	B1014	7	1.25425
rtms	female	B1014	8	1.53022
rtms	male	B1019	11	1.07157
rtms	male	B1023	54	1.37048
rtms	male	B1023	55	1.32457
rtms	male	B1023	56	1.10577
rtms	male	B1023	57	1.9401
rtms	female	B1032	28	1.57445
rtms_sham	female	A209	23	1.53264
rtms_sham	female	A209	24	1.0575
rtms_sham	male	B1004	3	0.616531
rtms_sham	male	B1012	6	1.50302
rtms_sham	female	B1017	9	1.25477
rtms_sham	female	B1017	10	1.36387
rtms_sham	male	B1020	26	1.34747
rtms_sham	male	B1020	27	1.55471
rtms_sham	female	B1024	52	1.50685
rtms_sham	female	B1024	53	1.82235
rtms_sham	male	N436	49	1.25226
rtms_sham	male	N436	50	1.05737
rtms_sham	male	N436	51	1.04575
